# Supplementary material for: Unlocking the Potential of mHealth: Integrating Behaviour Change Techniques in Hypertension App Design
Source: Int J Environ Res Public Health. 2025 Sep 25;22(10):1487. doi: 10.3390/ijerph22101487 (PMC12563110; doi:10.3390/ijerph22101487)
Supplement: Supplementary file 1 [file ijerph-22-01487-s001.zip]

Archive with 2 entries (2 files):
- Supplementary Table S2- proof.pdf
- Supplementary Table S1- proof.pdf
